# Supplementary material for: Mycobacteria Modify Their Cell Size Control under Sub-Optimal Carbon Sources
Source: Front Cell Dev Biol. 2017 Jul 12;5:64. doi: 10.3389/fcell.2017.00064 (PMC5506092; doi:10.3389/fcell.2017.00064)
Supplement: Supplementary file 1 [file Table1.XLSX]

## Sheet: Glycerol
Glycerol	Estimate	Mean both	CI_95 bootstrap		STDEV	CI_95 bootstrap		Mean Old Pole	CI_95 bootstrap		STDEV Old Pole	CI_95 bootstrap		Mean New Pole	CI_95 bootstrap		STDEV New Pole	CI_95 bootstrap
initial length	population	4.31041	4.25296	4.3826	0.890499	0.823504	0.937915	4.63602	4.53309	4.73109	0.831766	0.748138	0.899259	3.98363	3.88806	4.07406	0.825418	0.750412	0.915688
	lineage	4.19393	4.1585	4.22374	0.898773	0.874532	0.923147	4.55249	4.51278	4.5991	0.786356	0.762014	0.812852	3.82204	3.77333	3.8684	0.855934	0.820958	0.891673
final length	population	8.01168	7.87218	8.13779	1.34426	1.24037	1.42847	8.46266	8.33391	8.59737	1.32437	1.19178	1.48271	7.55909	7.43511	7.72831	1.20471	1.07821	1.33121
	lineage	7.984	7.9458	8.02954	1.34683	1.30042	1.39209	8.44704	8.38884	8.50625	1.24903	1.1635	1.3161	7.50374	7.42797	7.57751	1.27445	1.20851	1.34028
growth rate	population	0.262938	0.259913	0.266289	0.0426456	0.0381723	0.0477053	0.256623	0.252162	0.260323	0.034033	0.030648	0.0372183	0.269276	0.26428	0.275308	0.0490022	0.0420334	0.0575717
	lineage	0.270166	0.268679	0.271612	0.0440289	0.0421912	0.0465202	0.263052	0.261852	0.264886	0.0337692	0.0320596	0.0353086	0.277544	0.274201	0.28026	0.0515701	0.0493351	0.0546497
elongation rate	population	1.55444	1.53313	1.58204	0.294225	0.269517	0.316924	1.62549	1.59937	1.66141	0.277316	0.247539	0.299727	1.48314	1.45234	1.51505	0.293459	0.257118	0.332121
	lineage	1.57554	1.56418	1.5874	0.286298	0.278682	0.293537	1.65798	1.64304	1.6703	0.262728	0.252613	0.27579	1.49004	1.47374	1.50184	0.284658	0.273404	0.303804
division time	population	2.26176	2.20823	2.30723	0.535697	0.466466	0.609322	2.23699	2.1808	2.28445	0.511314	0.439604	0.589798	2.28662	2.22837	2.35003	0.557996	0.450573	0.649449
	lineage	2.27454	2.25168	2.29776	0.585375	0.559315	0.623211	2.21316	2.18481	2.2385	0.513202	0.482496	0.546472	2.33821	2.3075	2.37279	0.645707	0.603726	0.703929
added length	population	3.70127	3.61984	3.80493	1.09265	1.00769	1.19571	3.82664	3.69624	3.96486	1.11828	0.98989	1.28125	3.57546	3.42758	3.69682	1.0514	0.90554	1.17475
	lineage	3.79007	3.74054	3.82965	1.0815	1.0368	1.11256	3.89455	3.83765	3.94302	1.06935	1.00895	1.14731	3.6817	3.62075	3.74205	1.08336	1.02503	1.16207
division asymmetry	population	0.52537	0.519873	0.53126	0.0689154	0.0648809	0.0728391	0.569302	0.56087	0.575952	0.0547219	0.0492418	0.0591635	0.480798	0.475361	0.48735	0.0508425	0.0473079	0.0564712
	lineage	0.53124	0.529053	0.53337	0.0725882	0.0709043	0.0742516	0.581372	0.578439	0.583756	0.049659	0.0478844	0.0510702	0.479174	0.476296	0.482174	0.0534711	0.0509458	0.0559541
pole age	population	1.84973	1.74061	1.93381	1.16399	1.0338	1.31755	2.69643	2.57857	2.81786	1.1263	0.95669	1.29489	1	1	1	0	0	0
	lineage	1.61466	1.59246	1.64591	0.729812	0.688411	0.772913	2.20729	2.17276	2.24086	0.575048	0.523055	0.657741	1	1	1	0	0	0

## Sheet: Pyruvate
Pyruvate	Estimate	Mean both	CI_95 bootstrap		STDEV	CI_95 bootstrap		Mean Old Pole	CI_95 bootstrap		STDEV Old Pole	CI_95 bootstrap		Mean New Pole	CI_95 bootstrap		STDEV New Pole	CI_95 bootstrap
initial length	population	3.52266	3.47387	3.57282	0.528999	0.486591	0.568342	3.67969	3.62011	3.76022	0.527633	0.478866	0.571899	3.34174	3.26186	3.40562	0.469429	0.400128	0.519833
	lineage	3.46601	3.44059	3.49241	0.551087	0.532027	0.565913	3.63895	3.59836	3.68115	0.542175	0.514222	0.564825	3.25534	3.22224	3.28927	0.484512	0.451761	0.512213
final length	population	6.81629	6.72972	6.89922	0.864208	0.809858	0.930869	7.0297	6.94458	7.15201	0.864215	0.778216	0.950585	6.57042	6.4484	6.67085	0.796192	0.696806	0.865456
	lineage	6.79757	6.74863	6.84041	0.864763	0.818632	0.905895	7.02134	6.968	7.07767	0.86969	0.824425	0.915545	6.52497	6.48603	6.58622	0.775948	0.73372	0.815011
growth rate	population	0.234899	0.231627	0.238698	0.0346233	0.0314375	0.0383145	0.229566	0.224334	0.233812	0.0331411	0.0295082	0.0360321	0.241042	0.235336	0.245251	0.0352699	0.0295791	0.0413581
	lineage	0.223277	0.221545	0.224889	0.0351665	0.0336966	0.0366543	0.219479	0.216933	0.221335	0.0328617	0.0313403	0.0345593	0.227903	0.225408	0.230442	0.0372656	0.0348582	0.0395415
elongation rate	population	1.15785	1.13331	1.18198	0.214808	0.199201	0.230922	1.17624	1.14714	1.2026	0.217558	0.195925	0.241419	1.13666	1.10698	1.16697	0.209605	0.182987	0.236475
	lineage	1.09783	1.08654	1.10874	0.217605	0.211024	0.223412	1.12454	1.10715	1.1424	0.218313	0.210177	0.227446	1.06531	1.0492	1.08074	0.212249	0.201961	0.220734
division time	population	2.86827	2.80254	2.93372	0.667737	0.581701	0.757114	2.88219	2.78721	2.97777	0.703237	0.530431	0.803868	2.85224	2.758	2.95664	0.623957	0.527959	0.707861
	lineage	3.09739	3.0544	3.13209	0.773571	0.739626	0.820258	3.08256	3.01468	3.13514	0.834069	0.766023	0.882632	3.11546	3.06639	3.16303	0.692344	0.642413	0.736217
added length	population	3.29363	3.20944	3.37694	0.751458	0.681334	0.804827	3.35001	3.23114	3.4366	0.761927	0.69287	0.843273	3.22868	3.14649	3.32791	0.733863	0.634137	0.827378
	lineage	3.33156	3.28332	3.36492	0.7543	0.726701	0.782359	3.3824	3.33417	3.4285	0.786081	0.741633	0.81571	3.26962	3.21006	3.31592	0.708767	0.662295	0.752626
division asymmetry	population	0.504978	0.500458	0.509519	0.0461538	0.0429187	0.0484031	0.527111	0.521718	0.533377	0.0389169	0.0357469	0.0441362	0.47985	0.474096	0.484754	0.0405164	0.035362	0.0448133
	lineage	0.506972	0.504601	0.509307	0.0483384	0.0470377	0.0496771	0.528429	0.525728	0.532087	0.0420569	0.0400767	0.0435142	0.48096	0.478339	0.483945	0.042311	0.0402808	0.0451555
pole age	population	1.84511	1.74728	1.94837	1.02704	0.927662	1.14564	2.57868	2.4467	2.71066	0.901298	0.751475	1.04603	1	1	1	0	0	0
	lineage	1.69002	1.6551	1.72382	0.746992	0.708989	0.794171	2.25646	2.21993	2.28554	0.551676	0.491326	0.612497	1	1	1	0	0	0

## Sheet: Acetate
Acetate	Estimate	Mean both	CI_95 bootstrap		STDEV	CI_95 bootstrap		Mean Old Pole	CI_95 bootstrap		STDEV Old Pole	CI_95 bootstrap		Mean New Pole	CI_95 bootstrap		STDEV New Pole	CI_95 bootstrap
initial length	population	3.89798	3.8385	3.96738	0.591866	0.523878	0.661605	4.00183	3.92894	4.10388	0.559713	0.495598	0.655928	3.78867	3.69506	3.88085	0.604965	0.483594	0.732574
	lineage	3.89615	3.86987	3.9258	0.620958	0.588961	0.648893	4.03947	4.00309	4.07604	0.563128	0.538644	0.581145	3.72484	3.6841	3.7726	0.643073	0.583206	0.703992
final length	population	7.45682	7.38275	7.56291	0.97846	0.841339	1.15017	7.60891	7.4803	7.7437	1.05291	0.820504	1.31112	7.29673	7.19044	7.41019	0.864997	0.730139	0.962984
	lineage	7.47625	7.42278	7.51528	0.959173	0.906498	1.02486	7.66617	7.61269	7.73412	1.0252	0.904663	1.12887	7.24922	7.20259	7.32524	0.817762	0.764284	0.864437
growth rate	population	0.264868	0.261407	0.267382	0.0332988	0.0307957	0.0358784	0.26281	0.258263	0.267143	0.0324956	0.0292879	0.0360847	0.267033	0.262072	0.273006	0.0339896	0.0307843	0.0377067
	lineage	0.241898	0.240558	0.243641	0.0337408	0.0327955	0.0348079	0.237904	0.236	0.239965	0.0332488	0.0318607	0.0343652	0.246673	0.244454	0.249205	0.0337039	0.0322704	0.0351411
elongation rate	population	1.44508	1.42173	1.46795	0.239261	0.217084	0.259931	1.46901	1.44204	1.50273	0.25036	0.211486	0.27568	1.4199	1.38409	1.44771	0.224251	0.194802	0.249938
	lineage	1.32443	1.31409	1.33468	0.253083	0.244454	0.263438	1.34264	1.32338	1.35718	0.261976	0.247248	0.273822	1.30266	1.28697	1.32346	0.24022	0.228068	0.252725
division time	population	2.48458	2.42962	2.53875	0.519671	0.476674	0.568567	2.47705	2.41515	2.55475	0.497923	0.426239	0.551386	2.49251	2.4239	2.56833	0.541507	0.449522	0.609531
	lineage	2.75585	2.72803	2.78021	0.613984	0.583615	0.634207	2.74204	2.70811	2.77971	0.572042	0.538749	0.599179	2.77236	2.72412	2.81904	0.660257	0.609378	0.71073
added length	population	3.55884	3.48061	3.62878	0.811521	0.733047	0.916834	3.60708	3.51069	3.72211	0.839516	0.696705	1.0075	3.50805	3.38815	3.58815	0.777743	0.704784	0.85115
	lineage	3.5801	3.54052	3.60601	0.778767	0.731372	0.830429	3.6267	3.5633	3.67927	0.816088	0.741223	0.892226	3.52439	3.48229	3.57804	0.727753	0.686348	0.758834
division asymmetry	population	0.502098	0.498296	0.505451	0.0363248	0.033626	0.038407	0.516269	0.511921	0.520805	0.0337939	0.0297804	0.0361918	0.487255	0.482464	0.491432	0.0327829	0.0287098	0.0355781
	lineage	0.504414	0.502457	0.505663	0.0380666	0.0368503	0.0391714	0.523134	0.521176	0.525265	0.0322694	0.0307291	0.0341764	0.482204	0.480184	0.484277	0.0319968	0.0306145	0.0335465
pole age	population	1.90769	1.8	2.00769	1.17743	1.03955	1.28172	2.77	2.63	2.915	1.08494	0.951827	1.21901	1	1	1	0	0	0
	lineage	1.73604	1.69896	1.77451	0.855812	0.819241	0.901545	2.35176	2.30248	2.40258	0.716102	0.659632	0.764767	1	1	1	0	0	0
